# Supplementary material for: Benefits of ultra-fast-track anesthesia in left ventricular assist device implantation: a retrospective, propensity score matched cohort study of a four-year single center experience
Source: J Cardiothorac Surg. 2017 Feb 8;12:10. doi: 10.1186/s13019-017-0573-9 (PMC5299681; doi:10.1186/s13019-017-0573-9)
Supplement: Additional file 1: — Detailed information of patient's data. (XLSX 56 kb) [file 13019_2017_573_MOESM1_ESM.xlsx]

## Sheet: Fast-Track
ID	Name	Treatment	30 POD MortalityMORTALITÄT	> 30 POD Mortallity	Sex 1=M 0=F	Größe m	cm	Gewicht Kg	BMI	BSA	DOB	pre-OP Kretinin	Pre-Op Harnstoff	Post Kreat	Post Harnstoff	FEV1%	DOI Implantation	DOE	DOE Study Follow-Up	AgeImplant	Duration VAD aktuell		Survival months Follow-Up Study	Status	DCM	ICM	Intention to treat	DT	BTT	Dialyse pre	art. HAT	pAVK	cVK	CVA	COPD<II	COPD>II	Nikotin	DMID	DMNID	Hyperlipoproteinämie	ICD	CRT	LVEF	Wedge pre	RA-Druck	MPAP pre	CI pre	KÖF	TAPSE mm
1	xxxxxxxxx	1	0	0	1	1.85	185	90	26.3	2.15058	1974-06-05	1	39	0.8	29	74.4	2010-07-28	2016-12-11	2016-03-30	36	2328	66	68	0	0	1	BTT	0	1	0	0	0	0	0	0	0	1	0	0	0	1	0	14	19	6	19	5	2.0286	10
2	xxxxxxxxx	1	0	0	1	1.8	180	85	26.2	2.06155	1950-08-26	1	27	0.6	20	79.75	2011-04-29	2016-12-11	2016-03-30	61	2053	70.4333	59	0	0	1	BTT	0	1	0	1	0	0	0	0	0	0	0	0	0	0	0	17	3	3	10	3		15
3	xxxxxxxxx	1	0	0	0	1.64	164	61	22.7	1.667	1954-06-28	0.5	35	0.7	40	70.64	2012-03-14	2016-12-11	2016-03-30	58	1733	59.7667	48	0	0	1	BTT	0	1	0	1	0	1	0	1	0	1	1	0	0	0	0	14	38	14	46	2.1		15
4	xxxxxxxxx	1	0	0	0	1.58	158	59	23.6	1.60918	1951-12-09	1.6	55	1.5	57	64.17	2012-03-26	2016-12-11	2016-03-30	61	1721	59.3667	48	0	1	0	BTT	0	1	0	1	1	1	0	1	0	0	0	0	0	0	1	12	23	4	22	2.3		13
5	xxxxxxxxx	1	0	0	1	1.7	170	56	19.4	1.62617	1953-07-25	1.2	102	2.2	133	75.47	2012-07-16	2016-12-11	2016-03-30	59	1609	55.6333	44	0	0	1	BTC	0	1	0	1	0	0	0	0	0	1	0	0	0	0	0	15	19	16	28	1.8		10
6	xxxxxxxxx	1	0	0	1	1.72	172	76	25.7	1.90555	1940-07-31	1.1	51	0.9	40	56	2011-11-22	2016-12-11	2016-03-30	71	1846	63.5333	52	0	0	1	DT	1	0	0	1	1	1	0	1	0	1	0	0	1	0	0	15	23	10	34	1.9	1.94121	12
7	xxxxxxxxx	1	0	1	0	1.68	168	79	28	1.92007	1956-08-26	0.6	42	0.7	45	83	2010-11-10	2011-03-17	2011-03-17	54	127	6.23333	4	1	0	1	BTC	0	1	0	0	0	0	0	1	0	1	0	0	0	0	0	20	22	8	30	1.9		22
8	xxxxxxxxx	1	0	1	1	1.76	176	100	32.3	2.21108	1947-06-27	5.5	67	4.7	72	74.8	2010-07-08	2011-10-30	2011-10-30	63	479	17.9667	15	1	1	0	DT	1	0	1	1	1	0	0	0	0	0	0	0	0	0	1	22	23	9	35	7	2.16	22
9	xxxxxxxxx	1	0	1	1	1.8	180	89	27.5	2.1095	1936-08-16	1.3	44	1.4	62	66.24	2010-12-01	2011-01-08	2011-01-08	74	38	3.26667	1	1	0	1	DT	1	0	0	1	1	0	0	0	0	1	0	0	1	0	0	22	31	8	45	2.1		10
10	xxxxxxxxx	1	0	1	1	1.72	172	72	24.3	1.85472	1947-10-22	1	33	1.7	54	79.45	2012-04-02	2012-12-14	2012-12-14	65	256	10.5333	8	1	0	1	DT	1	0	0	1	1	0	0	0	0	1	0	0	0	0	0	22	6	5	13	1.5		8
11	xxxxxxxxx	1	0	0	1	1.84	184	86	25.4	2.09656	1948-09-23	1	45	1.3	70	88.17	2011-01-05	2016-12-11	2016-03-30	63	2167	63	62	0	0	1	DT	1	0	0	1	0	0	0	0	0	0	1	0	1	0	0	21	19	3	37	5	2.092	11
12	xxxxxxxxx	1	0	0	1	1.7	170	84	29.1	1.99165	1936-06-14	1.2	30	1.3	39	79.12	2011-06-06	2016-12-11	2016-03-30	75	2015	58	57	0	0	1	DT	1	0	0	1	0	0	0	0	0	0	0	0	1	0	0	13	31	5	39	4	1.9257	18
13	xxxxxxxxx	1	0	0	1	1.88	188	98	27.7	2.26225	1957-08-08	1.3	15	1	39	75.71	2012-11-08	2016-12-11	2016-03-30	55	1494	51.8	40	0	0	1	BTT	0	1	0	1	0	0	0	1	0	1	0	0	1	1	0	24	20	14	40	2.3		26
																		#REF!		#REF!
					10													#REF!		#REF!		45.041	38.9231		2	11	0	6	7	1	11	5	3	0	5	0	8	2	0	5	2	2
																		#REF!		#REF!		24.2921	22.629
																		#REF!		#REF!
																		#REF!		#REF!
																		#REF!		#REF!
																		#REF!		#REF!
																		#REF!		#REF!
																		#REF!		#REF!
																		#REF!		#REF!
																		#REF!		#REF!
																		#REF!		#REF!
																		#REF!		#REF!
																		#REF!		#REF!
																		#REF!		#REF!
																		#REF!		#REF!
																		#REF!		#REF!
																		#REF!		#REF!
																		#REF!		#REF!
																		#REF!		#REF!
																		#REF!		#REF!
																		#REF!		#REF!
																		#REF!		#REF!
																		#REF!		#REF!
																		#REF!		#REF!
																		#REF!		#REF!
																		#REF!		#REF!
																		#REF!		#REF!
																		#REF!		#REF!
																		#REF!		#REF!
																		#REF!		#REF!
																		#REF!		#REF!
																		#REF!		#REF!
																		#REF!		#REF!
																		#REF!		#REF!
																		#REF!		#REF!
																		#REF!		#REF!
																		#REF!		#REF!
																		#REF!		#REF!
																		#REF!		#REF!
																		#REF!		#REF!
																		#REF!		#REF!
																		#REF!		#REF!
																		#REF!		#REF!
																		#REF!		#REF!
																		#REF!		#REF!
																		#REF!		#REF!
[truncated: 96 more columns]

## Sheet: matched
ID	Name	Treatment	30 POD MortalityMORTALITÄT	> 30 POD Mortallity	Sex 1=M 0=F	BMI	pre Krea	pre Harnstoff	Post krea	Post Harnstoff	FEV1%	DOB	DOI	DOE	DOE Study Follow-Up	Status	AgeImplant	Duration VAD aktuell	Survival Study Follow-Up	DCM	ICM	Intention to treat	DT	BTT	Dialyse pre	art. HAT	pAVK	cVK	CVA	COPD<II	COPD>II	Nikotin	DMID	DMNID	Hyperlipoproteinämie	ICD	CRT	LVEF	Wedge pre	RA-Druck	MPAP pre	CI pre	KÖF	TAPSE mm	TI	RV-Fc.	RVEDD	EUROSCORE II	INTERMACS
24	xxxxxxxxxx	0	0	0	1	23.67	1.1	33	2.4	48	57.97	1947-03-25	2010-04-29	2016-12-11	2016-03-30	0	66	79	71	1	0	BTC/DT	0	1	0	1	1	1	0	1	0	0	0	0	0	0	0	30	16	4	21	1.9		15	1	1	44	8.39	4
27	xxxxxxxxxx	0	0	1	1	24.8	1.1	61	1.54	61	67.98	1944-06-29	2010-08-23	2014-10-31	2014-10-31	1	69	50	50	0	1	DT	1	0	0	1	1	1	0	0	0	1	1	0	1	0	0	21	22	9	38	1.8		12	1	2	33	15.62	4
28	xxxxxxxxxx	0	0	1	1	20.52	1.4	41	0.8	35	76.22	1940-03-23	2010-09-04	2014-07-29	2014-07-29	1	73	46	46	0	1	DT	1	0	0	0	1	1	0	0	0	1	0	0	1	1	0	22	4	1	16	3.2		17	1	1	51	7.28	4
29	xxxxxxxxxx	0	1	0	1	27.46	1	66	1.27	98	65.69	1941-01-25	2011-01-28	2014-02-28	2014-02-28	1	73	37	37	0	1	DT	1	0	0	1	0	0	0	0	0	1	1	0	0	0	0	17	27	11	38	1.5		16	2	3	42	55.82	3
21	xxxxxxxxxx	0	0	0	1	26.26	1.1	44	0.9	35	66.8	1953-08-08	2010-12-17	2016-12-11	2016-03-30	0	59	71	63	0	1	DT	1	0	0	1	0	0	0	0	0	1	0	0	0	0	0	14	21	3	29	2.2		14	1	2	33	3.4	4
22	xxxxxxxxxx	0	0	1	1	29.07	1	30	0.9	58	65	1944-01-28	2011-01-09	2015-07-30	2015-07-30	1	68	54	54	0	1	DT	1	0	0	1	1	0	0	0	0	1	0	0	0	0	0	17	22	9	39	1.7		11	1	2	38	14.67	4
14	xxxxxxxxxx	0	0	1	0	24.51	1.3	34	1.3	56	72.32	1944-04-26	2011-02-22	2012-11-06	2012-11-06	1	66	20	20	1	0	BTT	0	1	0	1	0	0	0	0	0	0	0	0	1	1	0	20	23	9	39	2.3		11	2	2	44	10.1	4
16	xxxxxxxxxx	0	0	0	1	27.36	1.1	47	1.7	71	75.49	1960-03-24	2011-12-20	2016-12-11	2016-03-30	0	51	59	51	0	1	DT	1	0	0	0	0	0	0	0	0	1	0	0	0	1	0	16	23	12	35	3		15	2	2	28	11.3	4
17	xxxxxxxxxx	0	0	0	1	27.47	1.1	40	1.1	77	66.12	1952-02-20	2012-02-06	2016-12-11	2016-03-31	0	59	58	49	1	0	DT	1	0	0	0	0	0	0	1	0	1	0	0	0	0	0	20	30	18	45	1.6		11	3	3	41	20.24	4
18	xxxxxxxxxx	0	0	0	1	27.78	0.9	43	1.3	46	77.43	1946-02-18	2012-03-16	2016-12-11	2016-04-01	0	66	56	48	0	1	DT	1	0	0	1	0	0	0	0	0	1	0	0	0	1	0	22	35	14	44	1.7		20	1	1	34	10.42	4
23	xxxxxxxxxx	0	0	0	1	29.76	1.6	58	2.5	60	62.57	1942-04-14	2012-03-09	2016-12-11	2016-04-02	0	70	57	48	0	1	DT	1	0	0	1	0	1	0	1	0	1	1	0	1	0	0	20	35	17	41	1.2		22	1	1	36	30.14	4
15	xxxxxxxxxx	0	0	0	1	22.41	1	45	2.6	88	74.08	1960-05-17	2011-08-16	2016-12-11	2016-04-03	0	51	63	55	0	1	DT	1	0	0	0	0	0	0	0	0	1	0	0	1	0	0	10	30	14	40	5		22	1	1	34	10.5	3
20	xxxxxxxxxx	0	0	0	1	31.24	0.9	34	0.9	56	61	1950-09-25	2012-02-15	2016-12-11	2016-04-04	0	62	57	49	0	1	BTC/DT	0	1	0	1	1	1	0	0	0	1	1	0	0	1	0	18	23	5	23	2.2		20	1	1	36	28.23	4
													#REF!
					12													54.3846	49.3077				10							3	0	11	4	0	5	5	0	247	311	126	448	29.3	0	206	18	22	494
																		14.0906	11.5717																												5.92258
																				3	10	0	10	3	0	9	5	5	0	3	0	11	4	0	5	5	0
[truncated: 87 more columns]

## Sheet: Unmatched-Conventionell
ID	Name	Treatment	30 Tage Mortalität	> 30 Tage Mortalität	Sex 1=M 0=F	BMI	pre Kea	pre Harnsoff	Post Krea	Post Harnstoff	FEV1%	DOI Implantation	AgeImplant	survival months	DCM	ICM	Intention to treat	DT	BTC/BTT	pre Kea	Dialyse pre Op	art. HAT	pAVK	cVK	CVA	COPD < II	COPD>II	Nikotin	DMID	DMNID	Hyperlipoproteinämie	ICD	CRT	LVEF	Pre PCWP	RA-Druck	MPAP pre	CI pre	KÖF	TAPSE mm	TI	RV-Fc.	RVEDD	EUROSCORE II	INTERMACS	INTERMACS 1	INTERMACS 2	INTERMACS 3	INTERMACS 4
1	xxxxxxxxx	0	1	0	1	29.9	1.1	46	1.12	27	67.98	2010-08-23	69	70.4333	0	1	DT	1	0	1.1	0	1	1	1	0	0	0	1	1	0	1	0	0	21	22	3	38	1.8		12	0	1	33	15.62	4	0	0	0	1
10	xxxxxxxxx	0	0	0	1	34.3	1.6	76	1.8	77	62.57	2012-04-09	70	21.2	0	0	DT	1	0	1.6	0	0	0	1	1	1	0	0	0	0	0	1	0	20	35	12	41	1.2		22			36	30.14	4	0	0	0	1
11	xxxxxxxxx	0	0	0	1	31.5	1	19	0.54	19	74.08	2011-08-16	51	62.0333	0	1	DT	1	0	1	0	0	0	0	0	0	0	1	1	0	1	0	0	10	30	17	40	5		22			34	10.5	3	0	0	1	0
12	xxxxxxxxx	0	1	1	0	26.6	0.9				61	2012-02-15	62	3.9	0	1	BTC/DT	0	1	0.9	0	0	1	1	0	0	0	1	0	0	1	0	15	18	23	33	23	2.2		20		42	36	18	4	0	0	1	0
13	xxxxxxxxx	0	0	0	1	32.7	1.4	15	0.44	29	66.82	2012-03-02	68	1.4	0	1	DT	1	0	1.4	0	1	0	1	0	1	0	1	0	0	0	0	28	28	19	28	28	2.6		13		36	36	18	0	0	0	1	0
14	xxxxxxxxx	0	0	0	1	23.2	1.3	22	0.82	34	71.9	2011-04-20	67	11.5333	0	1	DT	1	0	1.3	0	1	0	0	0	0	1	1	0	0	0	0	23	23	2	14	14	3.2		16		41	41	2.95	0	0	0	1	0
13	xxxxxxxxx	0	0	1	1	27.8	1.1	44	1.1	56	57.97	2010-04-29	66	28.8333	1	0	BTC/DT	0	1	1.1	0	1	1	1	0	1	0	1	1	0	1	0	0	30	16	10	21	1.9		15	0	1	44	8.39	4	0	0	0	1
15	xxxxxxxxx	0	0	0	1	31.2	1.6	34	1.11	57	58	2011-04-29	63	36.8667	0	1	BTT	0	1	1.6	0	0	0	0	0	1	0	1	0	0	0	0	30	30	6	11	11	2.3		18		38	38	12	0	0	0	0	1
16	xxxxxxxxx	0	0	0	0	25.1	1.4	36	0.9	40	61	2011-05-12	71	61.5333	0	1	DT	1	0	1.4	0	0	0	0	0	0	1	0	0	0	0	0	30	30	18	35	35	2.1		16		42	42	5.81	0	0	0	0	1
17	xxxxxxxxx	0	0	0	1	30.3	1.65	52	1.47	50	75.91	2010-05-13	65	41.8333	0	1	BTC	0	1	1.65	1	1	0	0	0	0	0	1	0	0	1	0	30	30	10	19	19	2.1		20		38	38	5.86	0	0	0	1	0
18	xxxxxxxxx	0	0	0	1	23.5	1.4	31	1.21	50	60.99	2011-05-28	64	47.1333	0	1	DT	1	0	1.4	0	1	0	0	0	1	0	1	0	0	1	0	28	28	29	34	34	2.8		15		43	43	4.72	0	0	0	1	0
2	xxxxxxxxx	0	0	1	1	28	1.4	33	1.79	57	76.22	2010-09-04	73	17.7	1	0	DT	1	0	1.4	0	0	1	1	0	0	0	0	0	1	0	0	1	22	4	10	16	3.2		17	2	2	51	7.28	4	0	0	0	1
19	xxxxxxxxx	0	0	0	0	39.7	1.3	27	1	48	51.92	2011-06-01	58	59.9	1	0	BTC	0	1	1.3	0	1	1	1	1	0	0	1	0	1	1	0	38	38	25	40	40	2.4		16		35	35	4.13	0	0	0	0	1
20	xxxxxxxxx	0	0	0	1	32.1	1.6	31	0.76	23	71.54	2012-02-03	64	11.6667	0	1	BTT	0	1	1.6	0	1	0	0	0	0	0	1	0	0	1	0	25	25	15	15	15	2.3		12		40	40	3.83	0	0	0	1	0
9	xxxxxxxxx	0	1	1	0	34.8	1.9	120	1.72	62	77.43	2012-03-16	66	0.866667	0	1	DT	1	0	1.9	0	1	0	0	0	0	0	1	1	0	0	1	0	22	35	14	44	1.7		20			34	10.42	4	0	0	0	1
21	xxxxxxxxx	0	0	0	0	34.6	1.1	27	0.72	23	65	2012-03-08	61	20.7667	0	1	BTC	0	1	1.1	0	0	0	0	0	1	0	1	0	0	1	0	20	20	16	17	17	2.2		14		44	44	7.11	0	0	0	1	0
3	xxxxxxxxx	0	1	0	1	27.5	1	66	1.36	77	65.69	2011-01-28	73	16.5	0	1	DT	1	0	1	0	1	0	0	0	0	0	0	1	0	0	0	0	17	27	11	38	1.5		16	2	3	42	55.82	3	0	0	1	0
7	xxxxxxxxx	0	0	0	1	34.7	1.1	46	1.31	53	75.49	2011-12-20	51	15.9667	1	0	DT	1	0	1.1	0	1	0	0	0	0	0	1	1	0	0	1	0	16	23	8	35	3		15			28	11.3	4	0	0	0	1
8	xxxxxxxxx	0	0	0	1	33.4	1.1		0.6	47	66.12	2012-02-06	59	21.7667	0	1	DT	1	0	1.1	0	0	0	0	0	1	0	0	0	0	1	0	0	20	30	14	45	1.6		11			41	20.24	4	0	0	0	1
22	xxxxxxxxx	0	1	1	1	28.7	1.72	71	1.63	72	58.45	2012-03-25	71	17	0	1	DT	1	0	1.72	1	1	1	0	0	0	0	0	0	0	0	0	17	17	7	16	16	2.1		16		44	44	33	0	0	0	1	0
23	xxxxxxxxx	0	0	0	1	27.5	1.1	32	1.8	43	55.4	2010-03-16	61	57.5667	1	0	BTT	0	1	1.1	0	1	0	0	0	0	0	1	0	0	1	1	20	20	29	38	38	2.2		14		42	42	3.3	0	0	0	0	1
24	xxxxxxxxx	0	1	1	1	31.5	1.5	52	1.1	44	58.5	2010-06-24	67	57.1	0	1	BTC	0	1	1.5	0	0	0	0	0	0	1	1	1	0	0	0	30	30	33	47	47	3.3		13		31	31	9.57	0	0	0	0	1
4	xxxxxxxxx	0	1	0	0	26.6	1.1				66.8	2010-12-17	59	45.5667	0	1	DT	1	0	1.1	0	1	0	0	0	0	0	1	0	0	1	0	0	14	21	14	29	2.2		14	1	2	33	3.4	4	0	0	0	1
25	xxxxxxxxx	0	0	0	1	30.9	1.4	33	1.03	50	55.4	2010-09-11	71	55.8333	0	1	BTT	0	1	1.4	0	1	0	0	0	0	0	1	0	0	0	0	8	8	12	19	19	2.6		18		32	32	4.33	0	0	0	1	0
26	xxxxxxxxx	0	0	0	1	30.8	1.6	44	1.87	85	58.4	2011-08-28	66	2.56667	0	1	DT	1	0	1.6	0	1	0	0	0	0	1	0	0	0	0	1	15	15	6	15	15	2.8		16		50	50	30	0	0	0	1	0
27	xxxxxxxxx	0	0	0	1	26.2	1.2	32	1.3	44	58	2012-03-19	65	43.3333	1	0	BTC/DT	0	1	1.2	0	0	0	0	0	0	0		0	0	0	0	16	16	8	19	19	2.3		14		48	48	17	0	0	0	0	1
5	xxxxxxxxx	0	0	0	1	32.2	1	38	0.66	49	65	2011-01-09	68	9.63333	0	1	DT	1	0	1	0	1	1	0	0	0	0	1	1	0	1	0	0	17	22	5	39	1.7		11			38	14.67	4	0	0	0	1
6	xxxxxxxxx	0	0	0	1	29.4	1.3	45	0.68	22	72.32	2011-02-22	66	8.46667	0	1	BTT	0	1	1.3	0	1	0	0	0	0	0	0	0	0	1	1	0	20	23	9	39	2.3		11			44	10.1	4	0	0	0	1
28	xxxxxxxxx	0	1	0	1	27.5	1.4	66	1.36	77	65.69	2011-01-28	73	11.1333	0	1	DT	1	0	1.4	0	1	0	0	0	0	0	0	1	0	0	0	17	17	27	38	38	2.8	16	16	3	33	33	25	0	0	0	1	0
29	xxxxxxxxx	0	1	0	1	29.9	1.4	46	1.12	27	64	2011-07-29	76	57.5667	0	1	DT	1	0	1.4	0	1	0	0	0	1	0	1	1	0	1	0	22	22	6	15	15	2.6	19	19	1	36	36	20	0	0	0	1	0
					24
															6	23	0	18	12	39.67	2	20	7	7	2	8	4	20	10	2	15	6	413	644	579	580	868	72	35	472	9	724	1167	422.49	50	0	0	14	16
[truncated: 31 more columns]
